# Supplementary material for: SERS-PLSR Analysis of Vaginal Microflora: Towards the Spectral Library of Microorganisms
Source: Int J Mol Sci. 2022 Oct 20;23(20):12576. doi: 10.3390/ijms232012576 (PMC9604117; doi:10.3390/ijms232012576)
Supplement: Supplementary file 1 [file ijms-23-12576-s001.zip]

Archive with 1 entries (1 files):
- ijms-1979566-supplementary.pdf
